# Supplementary material for: Lifetime Practice and Intention to Use Contraception After Induced Abortion Among Serbian Women in Belgrade
Source: Medicina (Kaunas). 2024 Nov 26;60(12):1944. doi: 10.3390/medicina60121944 (PMC11678184; doi:10.3390/medicina60121944)
Supplement: Supplementary file 1 [file medicina-60-01944-s001.zip]

Archive with 1 entries (1 files):
- medicina-3266417-supplementary.pdf
